# Supplementary material for: Sustainable Poly (Methacrylic Acid)/Nanocellulose Hydrogel for Controlled Simultaneous Release of Active Substances for Skin Protection
Source: Gels. 2025 Oct 18;11(10):838. doi: 10.3390/gels11100838 (PMC12563752; doi:10.3390/gels11100838)
Supplement: Supplementary file 1 [file gels-11-00838-s001.zip]

Archive with 1 entries (1 files):
- gels-3893293-supplementary.pdf
